# Supplementary material for: Altered plasma membrane abundance of the sulfatide-binding protein NF155 links glycosphingolipid imbalances to demyelination
Source: Proc Natl Acad Sci U S A. 2023 Mar 30;120(14):e2218823120. doi: 10.1073/pnas.2218823120 (PMC10083573; doi:10.1073/pnas.2218823120)
Supplement: Supplementary file 2 — Dataset S01 (XLSX) [file pnas.2218823120.sd01.xlsx]

## Sheet: Lipid species
Lipid class	Lipid species	Concentration [pmol/mg of cells]
		UGT8_KO_g2cl5_1	GALC_KO1_2	Cas9_3	UGT8_KO_g3cl4_2	GALC_KO1_1	GALC_KO3_3	Cas9_1	UGT8_KO_g3cl4_3	UGT8_KO_g2cl5_2	GALC_KO3_1	UGT8_KO_g2cl5_3	UGT8_KO_g3cl4_1	GALC_KO3_2	GALC_KO1_3	Cas9_2
Cer	Cer 30:1;O2	2.17	2.11	2.07	2.13	2.07	2.19	2.17	2.01	2.12	2.28	2.03	2.21	2.18	2.02	2.19
	Cer 34:2;O2	4.06	2.76	4.65	3.59	2.57	4.63	4.6	2.06	4.29	5.56	2.67	3.86	4.19	2.14	5.22
	Cer 34:1;O2	9.22	7.76	9.42	9.37	7.48	14.01	10.7	6.95	9.89	16.21	8.47	9.66	12.61	7.71	10.78
	Cer 34:0;O2	0.35	0.22	0.33	0.2	0.16	0.46	0.21	0.04	0.25	0.59	0.17	0.15	0.36	0.05	0.29
	Cer 35:1;O2	2.78	2.69	2.8	2.81	2.67	2.85	2.76	2.75	2.75	2.92	2.78	2.81	2.82	2.65	2.77
	Cer 36:2;O2	4.47	2.37	4.29	3.43	2.21	3.3	4.15	2.35	4.78	3.95	3.39	3.8	2.95	1.82	4.7
	Cer 36:1;O2	3.47	2.59	3.26	2.84	2.37	3.93	3.19	2.12	3.31	4.63	3.1	2.84	3.4	2.05	3.43
	Cer 38:1;O2	0.14	0.11	0.17	0.15	0.1	0.23	0.16	0.12	0.14	0.27	0.11	0.13	0.19	0.09	0.18
	Cer 40:2;O2	1.07	0.71	1.47	1.08	0.68	1.26	1.32	0.76	1	1.55	0.63	1.21	1.11	0.56	1.56
	Cer 40:1;O2	1.26	0.92	1.42	1.4	0.87	1.9	1.33	1.04	1.09	2.36	0.85	1.36	1.67	0.75	1.5
	Cer 41:1;O2	0.18	0.13	0.22	0.41	0.12	0.34	0.2	0.33	0.16	0.43	0.2	0.35	0.31	0.11	0.22
	Cer 42:3;O2	4.4	4.22	5.32	4.1	3.94	4.51	4.79	2.53	4.3	5.57	2.56	4.67	4.08	3.25	5.52
	Cer 42:2;O2	10.41	10.66	12.13	12.12	10.27	14.91	12.33	8.91	10.77	17.59	7.87	13.14	13.57	9.96	13.34
	Cer 42:1;O2	7.21	8.05	8.42	8.94	7.54	11.46	7.91	6.42	6.58	13.71	5.08	9.18	10.27	6.6	8.86
	Cer 42:0;O2	0.26	0.23	0.28	0.3	0.18	0.4	0.17	0.18	0.19	0.48	0.19	0.26	0.33	0.12	0.22
	Cer 44:3;O2	0.12	0.26	0.18	0.24	0.22	0.22	0.15	0.14	0.15	0.27	0.11	0.25	0.2	0.2	0.19
	Cer 44:2;O2	0.29	0.64	0.42	0.6	0.56	0.6	0.35	0.38	0.28	0.73	0.23	0.61	0.54	0.48	0.4
	Cer 44:1;O2	0.11	0.23	0.14	0.23	0.2	0.21	0.12	0.15	0.1	0.23	0.09	0.21	0.18	0.18	0.13
	Cer 36:1-D7;O2	3.63	3.74	3.81	3.7	3.81	3.6	3.64	3.93	3.72	3.46	3.88	3.58	3.63	3.91	3.6
GlcCer	GlcCer 30:1;O2	2.13	1.98	2.17	1.75	1.88	1.93	1.8	1.62	1.91	2.13	1.77	1.68	2.04	1.6	2.01
	GlcCer 32:1;O2	0.47	0.37	0.51	0.41	0.33	0.98	0.48	0.29	0.43	1.09	0.32	0.4	0.93	0.32	0.53
	GlcCer 33:1;O2	0.36	0.2	0.34	0.44	0.18	0.53	0.32	0.32	0.35	0.6	0.38	0.38	0.52	0.16	0.35
	GlcCer 34:2;O2	1.8	1.21	1.83	1.44	1.11	2.05	1.62	0.93	1.84	2.34	1.27	1.51	1.98	0.88	1.91
	GlcCer 34:1;O2	21.17	17.27	22.55	18.85	16.61	33.47	21.49	13.16	21.97	38.19	17.18	18.92	33.92	14.77	25.1
	GlcCer 35:1;O2	0.26	0.13	0.17	0.22	0.11	0.28	0.17	0.19	0.21	0.29	0.24	0.17	0.24	0.11	0.16
	GlcCer 36:3;O2	0.96	1.07	1.29	1.57	1.3	2.24	1.33	0.75	1.63	2.55	1.29	1.42	2.35	1.17	1.36
	GlcCer 36:2;O2	2.33	1.12	1.87	1.41	0.96	1.6	1.67	1.05	2.37	1.84	1.74	1.47	1.41	0.78	1.96
	GlcCer 36:1;O2	7.16	5.14	6.29	5.1	4.59	9.24	5.95	3.79	6.93	10.46	5.73	4.88	8.34	4.12	6.58
	GlcCer 38:3;O2	0.17	0.16	0.17	0.24	0.19	0.35	0.21	0.12	0.3	0.38	0.27	0.2	0.33	0.19	0.19
	GlcCer 38:2;O2	0.05	0.02	0.05	0.01	0.01	0.04	0.05	0.01	0.03	0.05	0	0.01	0.02	0.01	0.06
	GlcCer 38:1;O2	0.58	0.54	0.67	0.63	0.63	0.91	0.67	0.55	0.64	1	0.58	0.6	0.86	0.63	0.69
	GlcCer 39:1;O2	0.02	0.01	0.02	0.03	0	0.03	0.02	0.02	0.02	0.04	0.02	0.02	0.03	0	0.02
	GlcCer 40:2;O2	0.69	0.45	0.82	0.55	0.41	0.9	0.73	0.41	0.71	1.12	0.39	0.59	0.8	0.36	0.89
	GlcCer 40:1;O2	2.78	1.97	2.82	2.23	1.79	4.69	2.69	1.66	2.58	5.62	1.62	2.2	4.17	1.64	3.08
	GlcCer 41:1;O2	0.24	0.16	0.23	0.38	0.14	0.47	0.22	0.29	0.22	0.54	0.22	0.28	0.4	0.12	0.23
	GlcCer 42:3;O2	1.68	1.64	1.85	1.52	1.51	2.02	1.63	1.01	1.9	2.4	1.26	1.5	1.87	1.32	1.94
	GlcCer 42:2;O2	10.04	11.72	11.39	9.54	10.62	17.38	10.03	6.99	10.19	20.94	7.22	9.6	16.15	9.45	12.07
	GlcCer 42:1;O2	11.74	12.95	13	13.99	11.78	22.5	12.53	9.81	11.99	26.59	9.42	12.98	20.75	10.72	14.36
	GlcCer 43:2;O2	0	0	0	0.03	0	0.04	0	0.02	0.02	0.1	0.04	0.05	0.07	0.03	0.03
	GlcCer 43:1;O2	0.07	0.05	0.05	0.1	0.05	0.13	0.05	0.07	0.06	0.14	0.06	0.07	0.1	0.04	0.04
	GlcCer 44:3;O2	0.47	0.7	0.67	0.98	0.81	1.17	0.71	0.55	0.79	1.34	0.76	0.89	1.2	0.8	0.78
	GlcCer 44:2;O2	0.19	0.5	0.2	0.27	0.41	0.5	0.17	0.2	0.17	0.59	0.14	0.25	0.44	0.37	0.21
	GlcCer 44:1;O2	0.19	0.32	0.2	0.32	0.27	0.39	0.19	0.18	0.2	0.45	0.16	0.26	0.34	0.25	0.2
	GlcCer 44:2;O3	0.12	0.11	0.11	0.12	0.11	0.12	0.11	0.12	0.11	0.11	0.11	0.1	0.1	0.11	0.1
	GlcCer 45:3;O3	0.02	0.02	0.03	0.01	0.01	0.01	0.01	0	0.02	0.02	0.01	0.01	0.01	0.01	0.02
	GlcCer 45:1;O3	0.27	0.3	0.37	0.31	0.28	0.5	0.28	0.21	0.27	0.63	0.21	0.28	0.49	0.24	0.37
	GlcCer 36:1-D5;O2	5.12	5.46	4.97	6.24	5.75	5.7	6.03	6.67	5.66	5.1	6.09	6.41	5.3	6.73	5.42
GalCer	GalCer 30:1;O2	0.49	0.49	0.48	0.57	0.55	0.55	0.54	0.54	0.54	0.48	0.54	0.54	0.49	0.52	0.47
	GalCer 31:1-D7;O2	0.24	0.24	0.24	0.21	0.21	0.22	0.22	0.22	0.23	0.25	0.22	0.22	0.24	0.22	0.24
	GalCer 32:3;O2	0.02	0.02	0.02	0.03	0.03	0.03	0.03	0.03	0.03	0.03	0.02	0.04	0.03	0.03	0.02
	GalCer 34:1;O2	0.65	0.66	0.75	0.72	0.71	1.31	0.66	0.53	0.7	1.32	0.57	0.62	1.05	0.52	0.65
	GalCer 42:2;O3	0.02	0.02	0.01	0.01	0.01	0.01	0.01	0	0.03	0.01	0.02	0.01	0	0.01	0.01
	GalCer 42:1;O3	0.48	0.48	0.43	0.48	0.5	0.8	0.53	0.29	0.57	0.75	0.35	0.46	0.63	0.45	0.43
	GalCer 44:3;O3	0.13	0.15	0.16	0.25	0.17	0.28	0.21	0.13	0.2	0.25	0.12	0.23	0.22	0.14	0.15
LacCer	LacCer 30:1	1.11	0.95	1.05	1.2	0.96	1.35	1.04	1.14	1.28	1.61	1.35	1.13	1.34	0.99	1.1
	LacCer 33:1;O2	0.66	0.58	0.54	0.47	0.48	0.77	0.49	0.34	0.61	0.9	0.38	0.47	0.73	0.43	0.55
	LacCer 33:1-D7;O2	0.85	0.98	0.89	0.78	0.97	0.7	0.92	0.82	0.75	0.59	0.7	0.83	0.7	0.95	0.85
	LacCer 34:2;O2	0.67	1.75	1.16	0.95	1.63	2.66	1.23	0.65	0.77	4.2	0.63	1.02	2.68	1.48	1.51
	LacCer 34:1;O2	14.8	15.84	12.92	9.09	14.73	22.89	9.77	6.1	13.19	30.95	6.98	8.94	20.08	12.21	11.31
	LacCer 36:2;O2	0.49	0.76	0.61	0.26	0.71	0.63	0.45	0.23	0.42	1.04	0.32	0.34	0.59	0.51	0.56
	LacCer 36:1;O2	1.37	2.77	1.64	1.1	2.56	3.19	1.51	0.94	1.34	4.4	1.21	1.15	2.83	2.2	1.58
	LacCer 40:2;O2	0.16	0.28	0.24	0.17	0.26	0.45	0.22	0.14	0.15	0.7	0.1	0.19	0.4	0.22	0.23
	LacCer 40:1;O2	0.43	0.94	0.6	0.54	0.89	1.46	0.6	0.43	0.43	2.14	0.31	0.55	1.31	0.76	0.56
	LacCer 42:3;O2	0.79	2	1.15	0.97	1.86	2.21	1.14	0.68	0.82	2.9	0.64	1.06	1.99	1.61	1.1
	LacCer 42:2;O2	2.91	8.38	4.43	4.02	7.74	10.46	4.4	3.03	2.9	13.56	2.52	4.24	9.44	6.82	4.21
	LacCer 42:1;O2	2.38	7.26	3.27	3.82	6.68	8.58	3.46	2.87	2.54	11.26	2.2	3.71	7.53	6.04	3.13
	LacCer 44:3;O2	0.71	1.93	0.83	1.05	1.74	2.36	1	0.79	0.85	2.96	0.75	1.04	2.09	1.73	0.86
	LacCer 44:2;O2	0	0.08	0	0	0.05	0	0	0	0	0	0	0	0	0.01	0
SM	SM 30:1;O2	16.83	16.48	16.61	17.79	16.93	16.79	17.48	16.95	16.68	16.77	16.98	17.13	17.09	16.94	16.85
	SM 32:1;O2	1.86	1.85	2.16	2.58	1.65	3.72	2.16	1.63	1.92	4.36	1.74	2.14	3.31	1.58	2.11
	SM 33:1;O2	1.35	0.84	1.3	2.15	0.79	2.07	1.3	1.41	1.54	2.51	1.72	1.6	1.86	0.72	1.25
	SM 34:2;O2	8.67	5.89	9.5	8.95	6.14	11.17	9.78	4.65	10.85	13.35	6.73	8.19	10.14	5.65	10.33
	SM 34:1;O2	38.34	37.03	40.45	45.62	36.3	74.32	46.58	30.33	44.14	85	37.45	41.82	66.89	36.41	45.49
	SM 34:0;O2	14.9	11.75	11.81	12.34	10.36	15.39	11.38	6.48	16.05	18.06	12.78	10.61	13.99	9.3	11.54
	SM 35:1;O2	0.44	0.25	0.29	0.42	0.22	0.48	0.31	0.3	0.38	0.55	0.45	0.34	0.46	0.19	0.29
	SM 36:2;O2	5.84	2.75	3.85	3.49	2.47	3.28	3.95	1.87	4.86	3.91	3.5	2.81	2.84	1.88	3.8
	SM 36:1;O2	5.33	4.3	4.24	4.3	3.85	5.53	4.34	2.7	4.59	6.35	4.17	3.35	4.74	3.25	3.99
	SM 36:0;O2	1	0.61	0.6	0.51	0.56	0.68	0.53	0.28	1.08	0.83	1	0.42	0.63	0.44	0.52
	SM 38:2;O2	0.1	0.08	0.12	0.09	0.07	0.15	0.13	0.08	0.1	0.17	0.07	0.08	0.12	0.06	0.13
	SM 38:1;O2	0.39	0.3	0.36	0.47	0.29	0.61	0.39	0.3	0.32	0.76	0.34	0.37	0.57	0.19	0.43
	SM 39:1;O2	0.06	0.04	0.06	0.11	0.04	0.09	0.06	0.08	0.07	0.12	0.08	0.06	0.08	0.04	0.05
	SM 40:3;O2	0.03	0.03	0.03	0.04	0.02	0.05	0.03	0.02	0.03	0.07	0.02	0.04	0.04	0.02	0.03
	SM 40:2;O2	1.21	0.89	1.24	1.39	0.83	1.62	1.18	0.97	1.17	1.96	0.92	1.3	1.5	0.74	1.25
	SM 40:1;O2	1.51	1.24	1.51	1.97	1.13	2.29	1.4	1.44	1.48	2.78	1.28	1.68	2.13	1.06	1.45
	SM 40:0;O2	0.29	0.2	0.23	0.29	0.17	0.28	0.21	0.14	0.25	0.34	0.21	0.21	0.25	0.13	0.18
	SM 41:2;O2	0.4	0.35	0.38	0.65	0.31	0.68	0.35	0.49	0.38	0.82	0.39	0.55	0.62	0.29	0.34
	SM 41:1;O2	0.23	0.17	0.2	0.45	0.15	0.35	0.19	0.35	0.22	0.43	0.26	0.33	0.33	0.13	0.17
	SM 42:3;O2	5.78	5.66	5.35	5.85	5.25	6.11	5.06	3.37	5.77	7.31	3.63	5.82	5.68	4.58	5.31
	SM 42:2;O2	14.07	16.86	14.65	17.5	15.46	21.45	13.86	11.37	13.49	25.28	10.16	17.07	19.91	13.94	13.96
	SM 42:1;O2	6.02	6.81	5.9	8.31	6.15	7.87	5.7	5.15	6.06	9.17	4.95	7.37	7.27	5.69	5.47
	SM 42:0;O2	0.45	0.38	0.33	0.52	0.32	0.34	0.31	0.24	0.46	0.42	0.39	0.43	0.31	0.27	0.28
	SM 43:2;O2	0.07	0.08	0.07	0.15	0.07	0.11	0.05	0.1	0.06	0.13	0.06	0.12	0.1	0.05	0.05
	SM 43:1;O2	0.06	0.07	0.05	0.09	0.05	0.08	0.05	0.05	0.05	0.08	0.05	0.05	0.06	0.04	0.04
	SM 44:3;O2	0.12	0.22	0.11	0.2	0.19	0.14	0.1	0.1	0.11	0.16	0.07	0.19	0.12	0.16	0.1
	SM 44:2;O2	0.13	0.3	0.16	0.28	0.26	0.23	0.14	0.15	0.12	0.28	0.09	0.26	0.21	0.24	0.13
	SM 44:1;O2	0.04	0.06	0.04	0.07	0.04	0.03	0.03	0.03	0.03	0.04	0.02	0.05	0.03	0.03	0.03
	SM 36:2-D9;O2	17.89	18.25	18.1	16.97	17.77	17.9	17.25	17.74	18.02	17.92	17.71	17.56	17.59	17.75	17.87
SPB	SPB 18:1-D7;O2	0.94	0.94	0.91	0.92	0.95	0.93	0.95	0.95	0.94	0.88	0.98	0.97	0.96	1	0.98
	SPB 17:1;O2	0.71	0.71	0.73	0.72	0.7	0.71	0.69	0.7	0.7	0.74	0.67	0.68	0.69	0.66	0.67
	SPB 18:2;O2	0.38	0.3	0.51	0.36	0.3	0.34	0.48	0.33	0.38	0.69	0.14	0.38	0.36	0.25	0.47
	SPB 18:1;O2	1.51	1.64	2.45	1.82	1.53	1.98	2.07	1.63	1.37	3.48	0.5	1.7	2.2	1.32	2.3
GM3	GM3 32:1;O2	0.07	0.11	0.09	0.07	0.09	0.23	0.08	0.07	0.06	0.28	0.05	0.1	0.23	0.09	0.1
	GM3 34:2;O2	0.5	0.69	0.59	0.47	0.6	1.19	0.5	0.42	0.52	1.52	0.44	0.65	1.22	0.55	0.67
	GM3 34:1;O2	5.46	8.05	6.67	6.32	6.78	16.33	5.88	5.93	6.05	19.56	6.23	7.78	16.65	7.03	7.89
	GM3 36:2;O2	0.44	0.51	0.42	0.39	0.44	0.71	0.36	0.36	0.46	0.89	0.47	0.49	0.71	0.4	0.46
	GM3 36:1;O2	1.1	1.6	1.18	1.11	1.43	2.55	1.04	0.99	1.18	2.92	1.34	1.18	2.38	1.39	1.24
	GM3 38:2;O2	0.01	0.02	0.01	0.01	0.01	0.03	0.01	0.01	0.01	0.03	0	0.01	0.02	0.01	0.01
	GM3 38:1;O2	0.04	0.05	0.04	0.04	0.05	0.1	0.03	0.03	0.04	0.11	0.03	0.03	0.08	0.04	0.03
	GM3 40:2;O2	0.09	0.1	0.11	0.12	0.1	0.2	0.1	0.11	0.1	0.27	0.09	0.13	0.21	0.09	0.11
	GM3 40:1;O2	0.23	0.3	0.31	0.36	0.28	0.68	0.28	0.32	0.27	0.86	0.25	0.36	0.65	0.3	0.28
	GM3 41:2;O2	0.04	0.06	0.04	0.06	0.04	0.1	0.04	0.06	0.03	0.13	0.05	0.06	0.11	0.05	0.03
	GM3 41:1;O2	0.04	0.05	0.05	0.09	0.05	0.13	0.05	0.08	0.05	0.15	0.07	0.08	0.12	0.05	0.05
	GM3 42:3;O2	0.29	0.45	0.35	0.34	0.39	0.58	0.29	0.29	0.32	0.75	0.29	0.39	0.59	0.41	0.35
	GM3 42:2;O2	1.63	2.88	2.14	2.41	2.59	4.97	1.91	2.05	1.84	6.18	1.88	2.47	5.05	2.73	2.13
	GM3 42:1;O2	1.63	2.86	2.09	3.01	2.68	4.93	1.89	2.34	1.91	5.93	2.04	2.75	4.66	2.76	2.02

## Sheet: Statistics
Sample	Cer 34:2;O2	Cer 34:1;O2	Cer 34:0;O2	Cer 36:2;O2	Cer 36:1;O2	Cer 38:1;O2	Cer 40:2;O2	Cer 40:1;O2	Cer 41:1;O2	Cer 42:3;O2	Cer 42:2;O2	Cer 42:1;O2	Cer 42:0;O2	Cer 44:3;O2	Cer 44:2;O2	Cer 44:1;O2	GlcCer 32:1;O2	GlcCer 33:1;O2	GlcCer 34:2;O2	GlcCer 34:1;O2	GlcCer 35:1;O2	GlcCer 36:3;O2	GlcCer 36:2;O2	GlcCer 36:1;O2	GlcCer 38:3;O2	GlcCer 38:1;O2	GlcCer 40:2;O2	GlcCer 40:1;O2	GlcCer 41:1;O2	GlcCer 42:3;O2	GlcCer 42:2;O2	GlcCer 42:1;O2	GlcCer 44:3;O2	GlcCer 44:2;O2	GlcCer 44:1;O2	GlcCer 44:2;O3	GlcCer 45:1;O3	GalCer 34:1;O2	GalCer 42:1;O3	GalCer 44:3;O3	LacCer 31:3;O2	LacCer 33:3;O2	LacCer 33:1;O2	LacCer 34:2;O2	LacCer 34:1;O2	LacCer 36:2;O2	LacCer 36:1;O2	LacCer 40:2;O2	LacCer 40:1;O2
Cas9_1	4.59658	10.6984	0.205678	4.14945	3.18774	0.164464	1.3198	1.33499	0.197459	4.79304	12.3301	7.91164	0.170112	0.154326	0.34603	0.118801	0.480136	0.318675	1.61714	21.4944	0.168645	1.3311	1.6713	5.95245	0.205198	0.673074	0.726147	2.68544	0.218869	1.63216	10.0317	12.5251	0.706637	0.174337	0.190137	0.111897	0.27782	0.661847	0.530268	0.209939	7.74121	22.7771	0.485371	1.23224	9.77151	0.454571	1.51158	0.220131	0.596095
Cas9_2	5.21698	10.7757	0.287698	4.70213	3.4276	0.177452	1.55926	1.49849	0.21903	5.51705	13.3389	8.85596	0.218754	0.190946	0.398475	0.131222	0.534757	0.349853	1.9094	25.1	0.163554	1.36132	1.9635	6.57922	0.193544	0.688785	0.893793	3.07834	0.230578	1.94433	12.0745	14.3564	0.778839	0.209031	0.204308	0.0991693	0.370889	0.649164	0.431494	0.15032	9.36313	26.8895	0.551132	1.5053	11.3066	0.558823	1.57966	0.22912	0.559343
Cas9_3	4.65375	9.4161	0.332253	4.29342	3.25876	0.173948	1.47157	1.42334	0.215557	5.32035	12.1259	8.4207	0.284668	0.181999	0.421389	0.135694	0.5071	0.34023	1.83149	22.5548	0.165371	1.29099	1.87115	6.29474	0.173148	0.671686	0.817095	2.81904	0.230922	1.85121	11.3926	12.9987	0.6716	0.203164	0.195509	0.107532	0.365688	0.746952	0.432147	0.161054	9.10459	27.0164	0.535232	1.16218	12.9179	0.608066	1.64497	0.240954	0.596124
GALC_KO1_1	2.57028	7.48367	0.162042	2.21014	2.36998	0.101651	0.676886	0.871221	0.123627	3.93818	10.2733	7.5416	0.184256	0.223897	0.560682	0.200418	0.329581	0.181285	1.11087	16.6148	0.108454	1.29686	0.959376	4.5902	0.192882	0.631688	0.407439	1.79388	0.138674	1.51131	10.6176	11.7827	0.813188	0.408238	0.266514	0.113093	0.280195	0.706945	0.498355	0.168763	8.11447	21.859	0.475033	1.62656	14.7292	0.712909	2.55892	0.262185	0.885283
GALC_KO1_2	2.75908	7.76385	0.218667	2.37193	2.59161	0.107788	0.705121	0.920718	0.128235	4.21596	10.6622	8.04909	0.229852	0.255032	0.637871	0.228078	0.372817	0.203403	1.20755	17.2656	0.130417	1.0685	1.1227	5.14232	0.157219	0.536865	0.451965	1.9684	0.162866	1.63985	11.7156	12.9475	0.695268	0.500224	0.322533	0.112312	0.30149	0.656528	0.481004	0.146487	9.46053	25.7501	0.581378	1.7528	15.8441	0.760044	2.77471	0.280745	0.935416
GALC_KO1_3	2.13585	7.71463	0.0544801	1.82346	2.0454	0.0865993	0.563342	0.746109	0.106082	3.2519	9.95876	6.60245	0.116501	0.20298	0.484776	0.17762	0.319495	0.163752	0.880284	14.7682	0.114714	1.16973	0.78142	4.11744	0.190847	0.629149	0.358668	1.64008	0.117098	1.31625	9.44628	10.7208	0.797092	0.371846	0.248525	0.105897	0.237006	0.521906	0.447133	0.13862	6.99229	19.1777	0.432256	1.48159	12.2093	0.514531	2.20245	0.221862	0.763601
GALC_KO3_1	5.55735	16.2119	0.594473	3.95238	4.63421	0.27181	1.54533	2.36423	0.434564	5.57116	17.5888	13.711	0.478456	0.267314	0.729183	0.231973	1.08603	0.601596	2.33722	38.1912	0.292639	2.54912	1.84324	10.4584	0.375916	1.0036	1.11598	5.61957	0.540091	2.40093	20.9445	26.5931	1.34056	0.587788	0.445786	0.109788	0.632638	1.32268	0.751889	0.251879	12.8975	38.3478	0.9015	4.20258	30.9478	1.04122	4.40339	0.703781	2.13664
GALC_KO3_2	4.18811	12.6109	0.3623	2.95438	3.39606	0.194072	1.11358	1.67415	0.311269	4.08114	13.5657	10.2651	0.332674	0.203916	0.541228	0.17728	0.933371	0.51671	1.97951	33.9234	0.235305	2.35039	1.41191	8.33538	0.331129	0.861126	0.804014	4.1657	0.39871	1.8691	16.1455	20.7525	1.20207	0.44066	0.339861	0.100569	0.487148	1.05318	0.629538	0.219694	8.97374	29.5911	0.727348	2.67864	20.0754	0.587055	2.83474	0.400675	1.30656
GALC_KO3_3	4.63213	14.0097	0.462504	3.30305	3.93406	0.228317	1.25849	1.90244	0.341506	4.51354	14.9053	11.4558	0.396311	0.21502	0.603387	0.206225	0.981036	0.528007	2.04691	33.4736	0.280641	2.24434	1.59545	9.23918	0.34552	0.907136	0.899055	4.69475	0.472378	2.01919	17.3761	22.5015	1.17257	0.498562	0.387872	0.115202	0.499886	1.30758	0.800604	0.277923	9.66011	32.4303	0.772106	2.66412	22.8854	0.634771	3.19035	0.454098	1.46288
UGT8_KO_g2cl5_1	4.06047	9.2187	0.354822	4.47106	3.46608	0.142757	1.07102	1.25955	0.184381	4.40322	10.41	7.20698	0.261649	0.120613	0.292421	0.106381	0.466836	0.358	1.80154	21.1652	0.257398	0.957343	2.32767	7.16113	0.16788	0.580862	0.688241	2.78305	0.243799	1.68225	10.0398	11.74	0.46619	0.192566	0.194244	0.119741	0.270586	0.645926	0.475102	0.129094	9.60035	29.9493	0.662615	0.674242	14.7966	0.489673	1.3725	0.158934	0.429808
UGT8_KO_g2cl5_2	4.29088	9.89345	0.253508	4.7822	3.31487	0.135869	1.00057	1.09192	0.164956	4.29647	10.7698	6.57953	0.190608	0.148256	0.284049	0.0974916	0.425764	0.354679	1.84292	21.9672	0.210251	1.62981	2.37275	6.93397	0.299737	0.635001	0.706999	2.57808	0.217005	1.90243	10.1917	11.9891	0.791898	0.165518	0.200339	0.108293	0.272451	0.703612	0.566071	0.201785	9.18679	28.1351	0.609557	0.765011	13.1895	0.421771	1.34422	0.15286	0.433528
UGT8_KO_g2cl5_3	2.66797	8.47124	0.167945	3.39252	3.1012	0.113467	0.630449	0.847519	0.196163	2.56382	7.87113	5.07723	0.194796	0.106373	0.230863	0.0897902	0.321161	0.383277	1.27308	17.1774	0.239335	1.28599	1.74161	5.73154	0.272913	0.575733	0.394735	1.61883	0.215119	1.25873	7.21653	9.42248	0.761183	0.135704	0.158361	0.110936	0.207301	0.57042	0.34955	0.116375	5.33167	16.9481	0.381737	0.6336	6.97695	0.321236	1.2091	0.0994411	0.314165
UGT8_KO_g3cl4_1	3.86419	9.6614	0.153955	3.79758	2.84244	0.131534	1.21296	1.35582	0.35013	4.66582	13.1441	9.17508	0.255958	0.250385	0.61007	0.214069	0.402219	0.378028	1.50923	18.9205	0.17139	1.42177	1.47157	4.88089	0.201208	0.60134	0.592642	2.19921	0.28269	1.50198	9.59819	12.9788	0.893916	0.251103	0.259654	0.103624	0.284988	0.616052	0.464386	0.228643	7.88884	20.3411	0.467817	1.01583	8.9393	0.341493	1.15045	0.194259	0.548744
UGT8_KO_g3cl4_2	3.58946	9.37087	0.201527	3.43417	2.83652	0.146788	1.08459	1.39613	0.409817	4.09623	12.1194	8.94234	0.303227	0.236845	0.600319	0.228836	0.409669	0.437754	1.43611	18.852	0.220872	1.56803	1.40513	5.09965	0.235284	0.629499	0.551367	2.23224	0.377329	1.5212	9.53992	13.9944	0.981879	0.26502	0.317417	0.119889	0.308375	0.721658	0.481195	0.245295	7.41697	19.5666	0.474749	0.945678	9.09029	0.264385	1.10248	0.166502	0.542205
UGT8_KO_g3cl4_3	2.06211	6.95071	0.038701	2.35122	2.12037	0.115283	0.758206	1.0413	0.333345	2.5334	8.90979	6.42422	0.183704	0.144155	0.382578	0.148918	0.294394	0.319704	0.931842	13.1616	0.187971	0.747544	1.04799	3.79214	0.118864	0.545034	0.414506	1.66009	0.288517	1.00563	6.98528	9.80998	0.546119	0.200979	0.184464	0.119539	0.213435	0.532975	0.290959	0.129923	5.03628	13.1819	0.338916	0.646958	6.1049	0.232519	0.938101	0.135132	0.430837
[truncated: 37 more columns]
